# Supplementary material for: Involving children in global health policy and programming: practical guidance to get started
Source: Health Promot Int. 2025 Apr 23;40(2):daaf041. doi: 10.1093/heapro/daaf041 (PMC12015606; doi:10.1093/heapro/daaf041)
Supplement: daaf041_suppl_Supplementary_Material [file daaf041_suppl_supplementary_material.zip]

Archive with 5 entries (5 files):
- Online_Behaviour__Code_of_Conduct_CAP-2030_vf_SHARE.pdf
- CAP-2030_Safeguarding guidance_FORMATTED.pdf
- CAP-2030_YAB_Privacy_Notice_vf.pdf
- daaf041_suppl_Supplementary.pdf
- daaf041_suppl_Supplementary1.pdf
